# Supplementary material for: From glomalin to glomalose: unraveling the molecular identity of the MAb32B11 antigen
Source: New Phytol. 2025 Jun 6;247(5):2328–41. doi: 10.1111/nph.70253 (PMC12329162; doi:10.1111/nph.70253)
Supplement: Supplementary file 1 — Dataset S1 Raw data from all experiments conducted in this study. [file NPH-247-2328-s001.xlsx]

## Sheet: Figure 1 
Data below belongs to Figure 1a
Samples	Protein Concentration ( (µg)	Absorbance at 450nm (A450)	ELISA Signal in Arbitrary Unit (AU)
Blank	0	0.7175
Blank	0	0.7035			Note: Arbitrary Unit (AU) was as calculated as the following. The average A450 value of blank (0.7) was substracted from A450 value of other samples.
Blank	0	0.6867
Soil	0.25	1.01482	0.312258
Soil	0.25	0.859425	0.156858
Soil	0.25	0.997125	0.294558
Soil	0.5	1.49242	0.789858
Soil	0.5	1.34612	0.643558
Soil	0.5	1.30352	0.600958
Soil	1	1.81882	1.11626
Soil	1	1.65102	0.948458
Soil	1	1.59502	0.892458
M. elongata	0.25	0.805225	0.102658
M. elongata	0.25	0.621425	-0.0811417
M. elongata	0.25	0.748725	0.0461583
M. elongata	0.5	0.646025	-0.0565417
M. elongata	0.5	0.738325	0.0357583
M. elongata	0.5	0.862025	0.159458
M. elongata	1	0.773325	0.0707583
M. elongata	1	0.743425	0.0408583
	1	0.679625	-0.0229417
Data below belongs to Figure 1b
Samples	Protein Concentration Based on Bradford Assay (µg/ml)
Soil	245.267
Soil	204.6
M. elongata	527.667
M. elongata	296.4
Data below belongs to Figure 1c
Samples	Protein Concentration ( (µg)	Absorbance at 450nm (A450)	ELISA Signal in Arbitrary Unit (AU)
Blank	0	1.2662			Note: Arbitrary Unit (AU) was as calculated as the following. The average A450 value of blank (1.092) was substracted from A450 value of other samples.
Blank	0	1.0346
Blank	0	1.0031
Blank	0	1.2407
Blank	0	1.1341
Blank	0	1.0169
Blank	0	1.0219
Blank	0	0.9863
Blank	0	1.1253
Soil	0.25	1.0999	0.0077778
Soil	0.25	1.193	0.100878
Soil	0.25	1.3109	0.218778
Soil	0.5	1.6987	0.606578
Soil	0.5	1.8278	0.735678
Soil	0.5	1.6806	0.588478
Soil	1	2.7254	1.63328
Soil	1	2.598	1.50588
Soil	1	2.4515	1.35938
R. irregularis	0	1.0199	-0.0722222
R. irregularis	0	1.0616	-0.0305222
R. irregularis	0	1.1576	0.0654778
R. irregularis	0	1.3246	0.232478
R. irregularis	0	1.3808	0.288678
R. irregularis	0	1.2226	0.130478
R. irregularis	0	1.9288	0.836678
R. irregularis	0	1.9616	0.869478
R. irregularis	0	1.8865	0.794378
Data below belongs to Figure 1d
Samples	Protein Concentration Based on Bradford Assay (µg/ml)
Soil	119.42
R. irregularis	0

## Sheet: Figure 2
Data below belongs to Figure 2c
Samples	Protein Concentration ( (µg)	ELISA Signal in Arbitrary Unit (AU)
Soil	0.25	0.128178
Soil	0.25	0.0536778
Soil	0.25	0.239878
Soil	0.25	0.115278
Soil	0.25	0.0485778
Soil	0.25	0.0402778
Soil	0.25	0.102778
Soil	0.25	0.184578
Soil	0.25	0.120478
Soil	0.5	0.219478
Soil	0.5	0.0326778
Soil	0.5	0.453578
Soil	0.5	0.0647778
Soil	0.5	0.230778
Soil	0.5	0.227078
Soil	0.5	0.310678
Soil	0.5	0.372078
Soil	0.5	0.561178
Soil	1	0.167578
Soil	1	0.300378
Soil	1	0.192678
Soil	1	0.248378
Soil	1	0.280578
Soil	1	0.245778
Soil	1	0.230978
Soil	1	0.214178
Soil	1	0.250278
BL21(DE3)	0.25	0.0220778
BL21(DE3)	0.25	-0.103122
BL21(DE3)	0.25	0.0960778
BL21(DE3)	0.25	0.0788778
BL21(DE3)	0.25	0.0771778
BL21(DE3)	0.25	-0.0416222
BL21(DE3)	0.25	0.0730778
BL21(DE3)	0.25	-0.0432222
BL21(DE3)	0.25	0.180578
BL21(DE3)	0.5	-0.132622
BL21(DE3)	0.5	-0.0027222
BL21(DE3)	0.5	-0.0540222
BL21(DE3)	0.5	0.0057778
BL21(DE3)	0.5	-0.0305222
BL21(DE3)	0.5	-0.102722
BL21(DE3)	0.5	-0.0837222
BL21(DE3)	0.5	-0.114822
BL21(DE3)	0.5	-0.0771222
BL21(DE3)	1	-0.0275222
BL21(DE3)	1	-0.0362222
BL21(DE3)	1	-0.0248222
BL21(DE3)	1	0.0106778
BL21(DE3)	1	0.0062778
BL21(DE3)	1	-0.137222
BL21(DE3)	1	0.0804778
BL21(DE3)	1	-0.0301222
BL21(DE3)	1	-0.0347222
BL21(DE3) HisMBP	0.25	4.77578
BL21(DE3) HisMBP	0.25	4.26618
BL21(DE3) HisMBP	0.25	4.20058
BL21(DE3) HisMBP	0.25	4.57338
BL21(DE3) HisMBP	0.25	4.52788
BL21(DE3) HisMBP	0.25	4.18238
BL21(DE3) HisMBP	0.25	3.96038
BL21(DE3) HisMBP	0.25	3.99228
BL21(DE3) HisMBP	0.25	4.27728
BL21(DE3) HisMBP	0.5	4.18658
BL21(DE3) HisMBP	0.5	4.17078
BL21(DE3) HisMBP	0.5	4.23108
BL21(DE3) HisMBP	0.5	4.17528
BL21(DE3) HisMBP	0.5	4.19788
BL21(DE3) HisMBP	0.5	4.25428
BL21(DE3) HisMBP	0.5	4.08828
BL21(DE3) HisMBP	0.5	4.21498
BL21(DE3) HisMBP	0.5	4.25118
BL21(DE3) HisMBP	1	4.33708
BL21(DE3) HisMBP	1	4.20868
BL21(DE3) HisMBP	1	4.21368
BL21(DE3) HisMBP	1	4.35088
BL21(DE3) HisMBP	1	4.24038
BL21(DE3) HisMBP	1	4.24638
BL21(DE3) HisMBP	1	4.21898
BL21(DE3) HisMBP	1	4.12608
BL21(DE3) HisMBP	1	4.21928
BL21(DE3) HisMBP-RiHSP60	0.25	4.40578
BL21(DE3) HisMBP-RiHSP60	0.25	4.21138
BL21(DE3) HisMBP-RiHSP60	0.25	4.31968
BL21(DE3) HisMBP-RiHSP60	0.25	4.46448
BL21(DE3) HisMBP-RiHSP60	0.25	4.20638
BL21(DE3) HisMBP-RiHSP60	0.25	4.27458
BL21(DE3) HisMBP-RiHSP60	0.25	4.24318
BL21(DE3) HisMBP-RiHSP60	0.25	4.34378
BL21(DE3) HisMBP-RiHSP60	0.25	4.29868
BL21(DE3) HisMBP-RiHSP60	0.5	4.22118
BL21(DE3) HisMBP-RiHSP60	0.5	4.23648
BL21(DE3) HisMBP-RiHSP60	0.5	4.24938
BL21(DE3) HisMBP-RiHSP60	0.5	4.45768
BL21(DE3) HisMBP-RiHSP60	0.5	4.49238
BL21(DE3) HisMBP-RiHSP60	0.5	4.38688
BL21(DE3) HisMBP-RiHSP60	0.5	4.13238
BL21(DE3) HisMBP-RiHSP60	0.5	4.35618
BL21(DE3) HisMBP-RiHSP60	0.5	4.55638
BL21(DE3) HisMBP-RiHSP60	1	4.35068
BL21(DE3) HisMBP-RiHSP60	1	4.34148
BL21(DE3) HisMBP-RiHSP60	1	4.09108
BL21(DE3) HisMBP-RiHSP60	1	4.29178
BL21(DE3) HisMBP-RiHSP60	1	4.22148
BL21(DE3) HisMBP-RiHSP60	1	4.09808
BL21(DE3) HisMBP-RiHSP60	1	4.12428
BL21(DE3) HisMBP-RiHSP60	1	4.43098
BL21(DE3) HisMBP-RiHSP60	1	4.19748
Data below belongs to Figure 2d
Samples	Protein Concentration ( (µg)	ELISA Signal in Arbitrary Unit (AU)
Soil	0.25	0.142278
Soil	0.25	0.264378
Soil	0.25	0.206778
Soil	0.25	0.272178
Soil	0.25	0.292578
Soil	0.25	0.258378
Soil	0.25	0.360278
Soil	0.25	0.260778
Soil	0.25	0.444678
Soil	0.5	0.359778
Soil	0.5	0.601078
Soil	0.5	0.824878
Soil	0.5	0.596578
Soil	0.5	0.619278
Soil	0.5	0.639778
Soil	0.5	0.720878
Soil	0.5	1.16368
Soil	0.5	0.750278
Soil	1	0.667378
Soil	1	0.864478
Soil	1	0.593778
Soil	1	0.578978
Soil	1	0.470178
Soil	1	0.984978
Soil	1	0.682778
Soil	1	0.605478
Soil	1	0.587478
BL21(DE3)	0.25	-0.172522
BL21(DE3)	0.25	0.0367778
BL21(DE3)	0.25	-0.0475222
BL21(DE3)	0.25	-0.112222
BL21(DE3)	0.25	0.133678
BL21(DE3)	0.25	0.116478
BL21(DE3)	0.25	-0.0406222
BL21(DE3)	0.25	-0.0218222
BL21(DE3)	0.25	0.0139778
BL21(DE3)	0.5	0.0347778
BL21(DE3)	0.5	-0.0054222
BL21(DE3)	0.5	0.0006778
BL21(DE3)	0.5	0.145478
BL21(DE3)	0.5	0.245978
BL21(DE3)	0.5	0.207978
BL21(DE3)	0.5	-0.149422
BL21(DE3)	0.5	-0.0448222
BL21(DE3)	0.5	0.0157778
BL21(DE3)	1	0.0350778
BL21(DE3)	1	-0.0362222
BL21(DE3)	1	-0.0039222
BL21(DE3)	1	0.185578
BL21(DE3)	1	-0.0704222
BL21(DE3)	1	0.0122778
BL21(DE3)	1	-0.0099222
BL21(DE3)	1	-0.0031222
BL21(DE3)	1	-0.0377222
BL21(DE3) HisMBP	0.25	-0.0417222
BL21(DE3) HisMBP	0.25	-0.0538222
BL21(DE3) HisMBP	0.25	0.0662778
BL21(DE3) HisMBP	0.25	0.0549778
BL21(DE3) HisMBP	0.25	-0.0052222
BL21(DE3) HisMBP	0.25	0.0274778
BL21(DE3) HisMBP	0.25	-0.105522
BL21(DE3) HisMBP	0.25	-0.103722
BL21(DE3) HisMBP	0.25	-0.0805222
BL21(DE3) HisMBP	0.5	-0.0066222
BL21(DE3) HisMBP	0.5	0.0549778
BL21(DE3) HisMBP	0.5	-0.0651222
BL21(DE3) HisMBP	0.5	0.153478
BL21(DE3) HisMBP	0.5	0.228778
BL21(DE3) HisMBP	0.5	0.210978
BL21(DE3) HisMBP	0.5	0.0589778
BL21(DE3) HisMBP	0.5	-0.0328222
BL21(DE3) HisMBP	0.5	-0.0651222
BL21(DE3) HisMBP	1	0.0976778
BL21(DE3) HisMBP	1	-0.0948222
BL21(DE3) HisMBP	1	-0.0159222
BL21(DE3) HisMBP	1	0.0497778
BL21(DE3) HisMBP	1	0.0302778
BL21(DE3) HisMBP	1	-0.0447222
BL21(DE3) HisMBP	1	-0.0695222
BL21(DE3) HisMBP	1	-0.0427222
BL21(DE3) HisMBP	1	-0.0453222
BL21(DE3) HisMBP-RiHSP60	0.25	0.164078
BL21(DE3) HisMBP-RiHSP60	0.25	0.0323778
BL21(DE3) HisMBP-RiHSP60	0.25	0.0671778
BL21(DE3) HisMBP-RiHSP60	0.25	0.106378
BL21(DE3) HisMBP-RiHSP60	0.25	0.0388778
BL21(DE3) HisMBP-RiHSP60	0.25	0.100078
BL21(DE3) HisMBP-RiHSP60	0.25	-0.0043222
BL21(DE3) HisMBP-RiHSP60	0.25	-0.0604222
BL21(DE3) HisMBP-RiHSP60	0.25	-0.0065222
BL21(DE3) HisMBP-RiHSP60	0.5	0.0352778
BL21(DE3) HisMBP-RiHSP60	0.5	-0.0376222
BL21(DE3) HisMBP-RiHSP60	0.5	-0.0188222
BL21(DE3) HisMBP-RiHSP60	0.5	0.0743778
BL21(DE3) HisMBP-RiHSP60	0.5	0.219878
BL21(DE3) HisMBP-RiHSP60	0.5	0.202878
BL21(DE3) HisMBP-RiHSP60	0.5	0.208878
BL21(DE3) HisMBP-RiHSP60	0.5	0.138478
BL21(DE3) HisMBP-RiHSP60	0.5	0.230178
BL21(DE3) HisMBP-RiHSP60	1	0.120078
BL21(DE3) HisMBP-RiHSP60	1	0.126978
BL21(DE3) HisMBP-RiHSP60	1	0.0739778
BL21(DE3) HisMBP-RiHSP60	1	0.0328778
BL21(DE3) HisMBP-RiHSP60	1	0.127278
BL21(DE3) HisMBP-RiHSP60	1	0.0930778
BL21(DE3) HisMBP-RiHSP60	1	0.0614778
BL21(DE3) HisMBP-RiHSP60	1	0.144878
BL21(DE3) HisMBP-RiHSP60	1	0.105978

## Sheet: Figure 3
Data below belongs to Figure 3a
Samples	Protein Concentration ( (µg)	Absorbance at 450nm (A450)	ELISA Signal in Arbitrary Unit (AU)		Note: Arbitrary Unit (AU) was as calculated as the following. The average A450 value of blank (0.551) was substracted from A450 value of other samples.
Blank	0	0.5619
Blank	0	0.6132
Blank	0	0.5343
Blank	0	0.4546
Blank	0	0.3465
Blank	0	0.798
Soil (Untreated)	0.25	1.1081	0.556683
Soil (Untreated)	0.25	1.0342	0.482783
Soil (Untreated)	0.25	1.3551	0.803683
Soil (Untreated)	0.25	1.055	0.503583
Soil (Untreated)	0.25	1.0509	0.499483
Soil (Untreated)	0.25	0.9938	0.442383
Soil + Proteinase K	0.25	1.0293	0.477883
Soil + Proteinase K	0.25	0.6682	0.116783
Soil + Proteinase K	0.25	1.0461	0.494683
Soil + Proteinase K	0.25	0.9042	0.352783
Soil + Proteinase K	0.25	1.0417	0.490283
Soil + Proteinase K	0.25	1.0921	0.540683
Soil + Heat-Inactivated Proteinase K	0.25	1.2829	0.731483
Soil + Heat-Inactivated Proteinase K	0.25	0.9643	0.412883
Soil + Heat-Inactivated Proteinase K	0.25	1.3529	0.801483
Soil + Heat-Inactivated Proteinase K	0.25	0.9544	0.402983
Soil + Heat-Inactivated Proteinase K	0.25	0.7257	0.174283
Soil + Heat-Inactivated Proteinase K	0.25	0.7671	0.215683
Data below belongs to Figure 3b
Samples	Protein Concentration ( (µg)	Absorbance at 450nm (A450)	ELISA Signal in Arbitrary Unit (AU)
Blank-1	0.25	1.0597			Note: Arbitrary Unit (AU) values were calculated as the following. The average A450 value of Blank-1 (1.029) was substracted from A450 value of Soil (Untreated) samples. For Soil + Periodate (20 mM) samples, the average A450 value of Blank-2 (1.010) was substracted from the values. Soil (Untreated) and Soil + Periodate (20 mM) samples were run on two seperate plates for ELISA; therefore, each pla…
Blank-1	0.25	1.144
Blank-1	0.25	0.7258
Blank-1	0.25	0.8435
Blank-1	0.25	1.183
Blank-1	0.25	1.2589
Blank-1	0.25	1.0151
Blank-1	0.25	1.0034
Soil (Untreated)	0.25	4.0773	3.04813
Soil (Untreated)	0.25	3.1899	2.16072
Soil (Untreated)	0.25	3.2909	2.26173
Soil (Untreated)	0.25	3.524	2.49483
Soil (Untreated)	0.25	3.6299	2.60073
Soil (Untreated)	0.25	3.2612	2.23203
Soil (Untreated)	0.25	3.5785	2.54933
Soil (Untreated)	0.25	3.4424	2.41323
Blank-2	0.25	0.9167
Blank-2	0.25	1.6978
Blank-2	0.25	0.7605
Blank-2	0.25	0.8231
Blank-2	0.25	0.8105
Blank-2	0.25	0.9129
Blank-2	0.25	0.9146
Blank-2	0.25	1.2406
Soil + Periodate (20 mM)	0.25	1.4146	0.405012
Soil + Periodate (20 mM)	0.25	1.2954	0.285813
Soil + Periodate (20 mM)	0.25	1.2722	0.262613
Soil + Periodate (20 mM)	0.25	1.705	0.695412
Soil + Periodate (20 mM)	0.25	1.8953	0.885713
Soil + Periodate (20 mM)	0.25	1.5422	0.532613
Soil + Periodate (20 mM)	0.25	1.636	0.626413
Soil + Periodate (20 mM)	0.25	2.3808	1.37121

## Sheet: Figure 4
Data below belongs to Figure 4a and 4b
Samples	Carbohydrate Concentration (µg)	Absorbance at 450nm (A450)	ELISA Signal in Arbitrary Unit (AU)
Blank	0	0.5382			Note: Arbitrary Unit (AU) was as calculated as the following. The average A450 value of blank (0.446) was substracted from A450 value of other samples.
Blank	0	0.5822
Blank	0	0.3481
Blank	0	0.5266
Blank	0	0.4248
Blank	0	0.4158
Blank	0	0.3689
Blank	0	0.3719
Blank	0	0.4382
R. Irregularis Spore Extract (25 mg)	0.05	0.535	0.088923
R. Irregularis Spore Extract (25 mg)	0.05	0.533	0.086923
R. Irregularis Spore Extract (25 mg)	0.05	0.5602	0.114123
R. Irregularis Spore Extract (25 mg)	0.05	0.5824	0.136323
R. Irregularis Spore Extract (25 mg)	0.05	0.4488	0.002723
R. Irregularis Spore Extract (25 mg)	0.05	0.4671	0.021023
R. Irregularis Spore Extract (25 mg)	0.05	0.5051	0.059023
R. Irregularis Spore Extract (25 mg)	0.05	0.3687	-0.077377
R. Irregularis Spore Extract (25 mg)	0.05	0.3962	-0.049877
R. Irregularis Spore Extract (25 mg)	0.5	0.6836	0.237523
R. Irregularis Spore Extract (25 mg)	0.5	0.578	0.131923
R. Irregularis Spore Extract (25 mg)	0.5	0.6381	0.192023
R. Irregularis Spore Extract (25 mg)	0.5	0.6161	0.170023
R. Irregularis Spore Extract (25 mg)	0.5	0.7202	0.274123
R. Irregularis Spore Extract (25 mg)	0.5	0.732	0.285923
R. Irregularis Spore Extract (25 mg)	0.5	0.6554	0.209323
R. Irregularis Spore Extract (25 mg)	0.5	0.5278	0.081723
R. Irregularis Spore Extract (25 mg)	0.5	0.6529	0.206823
R. Irregularis Spore Extract (25 mg)	5	0.8304	0.384323
R. Irregularis Spore Extract (25 mg)	5	0.8597	0.413623
R. Irregularis Spore Extract (25 mg)	5	0.7974	0.351323
R. Irregularis Spore Extract (25 mg)	5	0.7674	0.321323
R. Irregularis Spore Extract (25 mg)	5	0.657	0.210923
R. Irregularis Spore Extract (25 mg)	5	0.68	0.233923
R. Irregularis Spore Extract (25 mg)	5	0.7665	0.320423
R. Irregularis Spore Extract (25 mg)	5	0.6615	0.215423
R. Irregularis Spore Extract (25 mg)	5	0.6708	0.224723
Data below belongs to Figure 4c and 4d
Samples	Carbohydrate Concentration (µg)	Absorbance at 450nm (A450)	ELISA Signal in Arbitrary Unit (AU)
Blank	0	0.3079			Note: Arbitrary Unit (AU) was as calculated as the following. The average A450 value of blank (0.356) was substracted from A450 value of other samples.
Blank	0	0.3483
Blank	0	0.3539
Blank	0	0.3601
Blank	0	0.4115
R. Irregularis Hyphae Extract (30 mg)	2.5	0.7726	0.4163
R. Irregularis Hyphae Extract (30 mg)	2.5	0.7398	0.3835
R. Irregularis Hyphae Extract (30 mg)	2.5	0.6924	0.3361
R. Irregularis Hyphae Extract (30 mg)	2.5	0.7597	0.4034
R. Irregularis Hyphae Extract (30 mg)	2.5	0.6802	0.3239
R. Irregularis Hyphae Extract (30 mg)	5	1.0212	0.6649
R. Irregularis Hyphae Extract (30 mg)	5	1.1698	0.8135
R. Irregularis Hyphae Extract (30 mg)	5	1.3218	0.9655
R. Irregularis Hyphae Extract (30 mg)	5	1.2588	0.9025
R. Irregularis Hyphae Extract (30 mg)	10	2.0127	1.6564
R. Irregularis Hyphae Extract (30 mg)	10	1.8646	1.5083
R. Irregularis Hyphae Extract (30 mg)	10	1.6364	1.2801
R. Irregularis Hyphae Extract (30 mg)	10	1.6549	1.2986
R. Irregularis Hyphae Extract (30 mg)	10	1.498	1.1417

## Sheet: Figure 5
Data below belongs to Figure 5b. The graph for Figure 5a was provided by Complex Carbohydrate Research Center at the University of Georgia.
Samples	Carbohydrate Concentration (µg)	Absorbance at 450nm (A450)	ELISA Signal in Arbitrary Unit (AU)			Note: Arbitrary Unit (AU) was as calculated as the following. First, the average A450 value of blank (0.863) was substracted from A450 value of other samples. After this substraction, some values were negative, so to correct for this, 0.135 was added on all the samples since the lowest was -0.135. This correction was made to simplfy the grapic representation of the data.
Blank	0	0.9362
Blank	0	0.8201
Blank	0	0.8337
Glucose	7.5	0.7561	0.0282
Glucose	7.5	0.7983	0.0704
Glucose	7.5	0.7279	0
R. irregularis	7.5	1.0261	0.2982
R. irregularis	7.5	1.6359	0.908
R. irregularis	7.5	1.1815	0.4536
Fraction 1	7.5	0.9065	0.1786
Fraction 1	7.5	0.9963	0.2684
Fraction 1	7.5	1.0039	0.276
Fraction 2	7.5	1.5225	0.7946
Fraction 2	7.5	1.4908	0.7629
Fraction 2	7.5	1.5766	0.8487
Fraction 3	7.5	1.1939	0.466
Fraction 3	7.5	1.1808	0.4529
Fraction 3	7.5	1.3088	0.5809
Fraction 4	7.5	1.0916	0.3637
Fraction 4	7.5	1.0717	0.3438
Fraction 4	7.5	0.8006	0.0727
Fraction 5	7.5	1.0508	0.3229
Fraction 5	7.5	0.7508	0.0229
Fraction 5	7.5	1.0922	0.3643
Fraction 6	7.5	0.8088	0.0809
Fraction 6	7.5	0.8131	0.0852
Fraction 6	7.5	0.8494	0.1215

## Sheet: Figure 6
Data below belongs to Figure 6b. The graph for Figure 6a was provided by Complex Carbohydrate Research Center at the University of Georgia.
Samples	Carbohydrate Concentration (µg)	Absorbance at 450nm (A450)	ELISA Signal in Arbitrary Unit (AU)		Note: Arbitrary Unit (AU) was as calculated as the following. The average A450 value of blank (0.727) was substracted from A450 value of other samples.
Blank	0	0.8366
Blank	0	0.9308
Blank	0	0.7921
Blank	0	0.5737
Blank	0	0.6692
Blank	0	0.5604
Glucose	5	0.5243	-0.2028
Glucose	5	0.9334	0.2063
Glucose	5	0.8709	0.1438
Glucose	5	1.1591	0.432
Glucose	5	0.9313	0.2042
Glucose	5	0.8425	0.1154
R. irregularis	2.5	3.1171	2.39
R. irregularis	2.5	3.1362	2.4091
R. irregularis	2.5	2.6606	1.9335
R. irregularis	2.5	2.6007	1.8736
R. irregularis	2.5	3.0618	2.3347
R. irregularis	2.5	3.1855	2.4584
R. irregularis	5	3.7342	3.0071
R. irregularis	5	2.9054	2.1783
R. irregularis	5	2.9847	2.2576
R. irregularis	5	3.1954	2.4683
R. irregularis	5	3.0289	2.3018
R. irregularis	5	2.9675	2.2404
Gellan Gum	2.5	0.7445	0.0174
Gellan Gum	2.5	0.8009	0.0738
Gellan Gum	2.5	0.9716	0.2445
Gellan Gum	2.5	0.667	-0.0601
Gellan Gum	2.5	0.7837	0.0566
Gellan Gum	2.5	0.7221	-0.005
Gellan Gum	5	0.5834	-0.1437
Gellan Gum	5	0.7604	0.0333
Gellan Gum	5	0.5859	-0.1412
Gellan Gum	5	1.497	0.7699
Gellan Gum	5	0.8228	0.0957
Gellan Gum	5	0.6181	-0.109

## Sheet: Figure 7
Data below belongs to Figure 7
Samples	Carbohydrate Concentration (µg)	Absorbance at 450nm (A450)	ELISA Signal in Arbitrary Unit (AU)		Note: Arbitrary Unit (AU) was as calculated as the following. The average A450 value of glucose (0.677) was substracted from A450 value of other samples.
Blank	0	0.4845
Blank	0	0.5088
Blank	0	0.6437
Blank	0	0.5661
Blank	0	0.5976
Blank	0	0.5938
Glucose	2.5	0.6104
Glucose	2.5	0.5696
Glucose	5	0.8092
Glucose	5	0.8697
Glucose	5	0.53
Diversispora epigaea	2.5	0.7883	0.1105
Diversispora epigaea	2.5	0.7375	0.0597
Diversispora epigaea	2.5	0.8084	0.1306
Diversispora epigaea	5	0.9925	0.3147
Diversispora epigaea	5	1.0286	0.3508
Diversispora epigaea	5	1.0054	0.3276
Rhizophagus irregularis	2.5	1.718	1.0402
Rhizophagus irregularis	2.5	1.8502	1.1724
Rhizophagus irregularis	2.5	1.5295	0.8517
Rhizophagus irregularis	5	1.8002	1.1224
Rhizophagus irregularis	5	1.6972	1.0194
Rhizophagus irregularis	5	1.9735	1.2957
Gigaspora margaritais	2.5	0.8928	0.215
Gigaspora margaritais	2.5	0.8549	0.1771
Gigaspora margaritais	2.5	1.1947	0.5169
Gigaspora margaritais	5	1.4495	0.7717
Gigaspora margaritais	5	1.2066	0.5288
Gigaspora margaritais	5	2.1453	1.4675

## Sheet: Figure S1
Data below belongs to Figure S1a.
Samples	Protein Concentration ( (µg)	ELISA Signal in Arbitrary Unit (AU)
Soil	0.5	0.326		Note: Arbitrary Unit (AU) was as calculated by substracting the average A450 value of blank (1.367) from A450 value of other samples.
Soil	0.5	0.3635
Soil	0.5	0.3442
Soil	0.5	0.6033
Soil	1	0.9962
Soil	1	0.925
Soil	1	1.292
A. niger	0.25	0.1087
A. niger	0.25	-0.4639
A. niger	0.25	-0.3606
A. niger	0.25	-0.2032
A. niger	0.5	0.1195
A. niger	0.5	-0.0947
A. niger	0.5	-0.2492
A. niger	0.5	-0.3095
A. niger	1	0.0565
A. niger	1	-0.167
A. niger	1	-0.3716
A. niger	1	-0.0802
G. butleri	0.25	-0.3009
G. butleri	0.25	-0.31
G. butleri	0.25	-0.5033
G. butleri	0.25	-0.3648
G. butleri	0.5	-0.4436
G. butleri	0.5	-0.3266
G. butleri	0.5	-0.5548
G. butleri	0.5	-0.1168
G. butleri	1	-0.1142
G. butleri	1	-0.0073
G. butleri	1	0.124
G. butleri	1	0.1127
M. circinelloides	0.25	-0.5388
M. circinelloides	0.25	-0.4698
M. circinelloides	0.25	-0.6267
M. circinelloides	0.25	-0.3783
M. circinelloides	0.5	-0.1843
M. circinelloides	0.5	-0.3712
M. circinelloides	0.5	-0.4765
M. circinelloides	0.5	-0.5696
M. circinelloides	1	-0.0603
M. circinelloides	1	0.1225
M. circinelloides	1	-0.1224
M. circinelloides	1	0.1326
U. isabellina	0.25	-0.3009
U. isabellina	0.25	-0.31
U. isabellina	0.25	-0.5033
U. isabellina	0.25	-0.3648
U. isabellina	0.5	-0.4491
U. isabellina	0.5	-0.6454
U. isabellina	0.5	-0.7135
U. isabellina	0.5	-0.5966
U. isabellina	1	-0.1575
U. isabellina	1	-0.4023
U. isabellina	1	-0.4285
U. isabellina	1	-0.4725
Data below belongs to Figure S1b.
Samples	Protein Concentration ( (µg)
Soil	245.267
Soil	221.733
A. niger	279.961
A. niger	240.333
G. butleri	67.9333
G. butleri	38
M. circinelloides	55.9333
M. circinelloides	67.8
U. isabellina	88.8427
U. isabellina	44.1333

## Sheet: Figure S2
Data below belongs to Figure S2b.
Samples	Blocking Solution	Absorbance at 450nm (A450)
Blank	InvitrogenTM Buffer	0.8096
Blank	InvitrogenTM Buffer	0.8858
Blank	InvitrogenTM Buffer	0.755
Blank	InvitrogenTM Buffer	0.9685
Blank	InvitrogenTM Buffer	0.7635
Blank	InvitrogenTM Buffer	1.3747
Blank	InvitrogenTM Buffer	1.2463
Blank	InvitrogenTM Buffer	1.1755
Blank	InvitrogenTM Buffer	0.8829
Blank	InvitrogenTM Buffer	0.8911
Blank	InvitrogenTM Buffer	0.7432
Blank	InvitrogenTM Buffer	0.8463
Blank	PierceTM Buffer	0.9582
Blank	PierceTM Buffer	0.7409
Blank	PierceTM Buffer	0.6891
Blank	PierceTM Buffer	0.7731
Blank	PierceTM Buffer	0.8898
Blank	PierceTM Buffer	0.9911
Blank	PierceTM Buffer	1.1416
Blank	PierceTM Buffer	0.8043
Blank	PierceTM Buffer	1.0874
Blank	PierceTM Buffer	0.9427
Blank	PierceTM Buffer	0.8891
Blank	PierceTM Buffer	0.9537
Blank	2% Milk	0.8474
Blank	2% Milk	0.5994
Blank	2% Milk	0.6423
Blank	2% Milk	0.6292
Blank	2% Milk	0.6341
Blank	2% Milk	0.6109
Blank	2% Milk	0.562
Blank	2% Milk	0.5227
Blank	2% Milk	0.9567
Blank	2% Milk	0.5542
Blank	2% Milk	0.5428
Blank	3% BSA	0.5509
Blank	3% BSA	3.5822
Blank	3% BSA	4.487
Blank	3% BSA	4.3879
Blank	3% BSA	4.7249
Blank	3% BSA	4.6487
Blank	3% BSA	4.6989
Blank	3% BSA	4.7517
Blank	3% BSA	4.7762
Blank	3% BSA	4.8981
Blank	3% BSA	4.8067
Blank	3% BSA	4.8601
Data below belongs to Figure S2c.
Samples	ELISA Method	Absorbance at 450nm (A450)
Blank	Secondary Ab with AP	0.8474
Blank	Secondary Ab with AP	0.5994
Blank	Secondary Ab with AP	0.6423
Blank	Secondary Ab with AP	0.6292
Blank	Secondary Ab with AP	0.6341
Blank	Secondary Ab with AP	0.6109
Blank	Secondary Ab with AP	0.562
Blank	Secondary Ab with AP	0.5227
Blank	Secondary Ab with AP	0.9567
Blank	Secondary Ab with AP	0.5542
Blank	Secondary Ab with AP	0.5428
Blank	Secondary Ab with AP	0.5993
Blank	Secondary Ab with AP	0.6052
Blank	Secondary Ab with AP	0.7512
Blank	Secondary Ab with AP	0.6657
Blank	Secondary Ab with AP	0.6761
Blank	Secondary Ab with AP	0.7987
Blank	Secondary Ab with AP	0.6523
Blank	Secondary Ab with AP	0.6128
Blank	Secondary Ab with AP	0.5355
Blank	Secondary Ab with AP	0.5564
Blank	Secondary Ab with AP	0.6312
Blank	Secondary Ab with AP	0.6038
Blank	Secondary Ab with AP	0.5509
Blank	Secondary Ab with Streptavidin	1.1409
Blank	Secondary Ab with Streptavidin	0.7632
Blank	Secondary Ab with Streptavidin	0.7746
Blank	Secondary Ab with Streptavidin	0.7797
Blank	Secondary Ab with Streptavidin	0.7542
Blank	Secondary Ab with Streptavidin	0.7203
Blank	Secondary Ab with Streptavidin	0.7377
Blank	Secondary Ab with Streptavidin	0.6909
Blank	Secondary Ab with Streptavidin	0.7483
Blank	Secondary Ab with Streptavidin	0.7633
Blank	Secondary Ab with Streptavidin	0.7897
Blank	Secondary Ab with Streptavidin	0.7815
Blank	Secondary Ab with Streptavidin	0.8419
Blank	Secondary Ab with Streptavidin	0.8795
Blank	Secondary Ab with Streptavidin	0.8233
Blank	Secondary Ab with Streptavidin	0.9028
Blank	Secondary Ab with Streptavidin	0.8393
Blank	Secondary Ab with Streptavidin	0.7748
Blank	Secondary Ab with Streptavidin	0.8108
Blank	Secondary Ab with Streptavidin	0.7342
Blank	Secondary Ab with Streptavidin	0.7166
Blank	Secondary Ab with Streptavidin	0.877
Blank	Secondary Ab with Streptavidin	0.8922
Blank	Secondary Ab with Streptavidin	0.9656
Data below belongs to Figure S2d.
Samples	Protein Concentration ( (µg)	Incubation Time (min)	Absorbance at 450nm (A450) for Samples	Absorbance at 450nm (A450) for Blank	ELISA Signal in Arbitrary Unit (AU) for Samples
Soil	0.25	15	0.8556	0.6392	0.2164
Soil	0.25	15	0.7395	0.6392	0.1003
Soil	0.25	15	0.6938	0.6392	0.0546
Soil	0.25	15	0.8356	0.6392	0.1964
Soil	0.25	15	0.6583	0.6392	0.0191
Soil	0.25	15	0.677	0.6392	0.0378
Soil	0.25	15	0.6524	0.6392	0.0132
Soil	0.25	15	0.6566	0.6392	0.0174
Soil	0.25	15	0.6417	0.6392	0.0025
Soil	0.25	15	0.6992	0.6392	0.06
Soil	0.25	15	0.5916	0.6392	-0.0476
Soil	0.25	15	0.7771	0.6392	0.1379
Soil	0.5	15	0.9505	0.6392	0.3113
Soil	0.5	15	0.8184	0.6392	0.1792
Soil	0.5	15	0.8161	0.6392	0.1769
Soil	0.5	15	0.7461	0.6392	0.1069
Soil	0.5	15	0.7304	0.6392	0.0912
Soil	0.5	15	0.6809	0.6392	0.0417
Soil	0.5	15	0.7136	0.6392	0.0744
Soil	0.5	15	0.6867	0.6392	0.0475
Soil	0.5	15	0.7315	0.6392	0.0923
Soil	0.5	15	0.6443	0.6392	0.0051
Soil	0.5	15	0.7623	0.6392	0.1231
Soil	0.5	15	0.7334	0.6392	0.0942
Soil	1	15	1.0557	0.6392	0.4165
Soil	1	15	0.9531	0.6392	0.3139
Soil	1	15	0.9264	0.6392	0.2872
Soil	1	15	1.417	0.6392	0.7778
Soil	1	15	0.8971	0.6392	0.2579
Soil	1	15	0.7908	0.6392	0.1516
Soil	1	15	0.8489	0.6392	0.2097
Soil	1	15	0.7829	0.6392	0.1437
Soil	1	15	0.8171	0.6392	0.1779
Soil	1	15	0.8037	0.6392	0.1645
Soil	1	15	0.7926	0.6392	0.1534
Soil	1	15	0.7893	0.6392	0.1501
Soil	0.25	30	1.1333	0.767117	0.366183
Soil	0.25	30	1.0655	0.767117	0.298383
Soil	0.25	30	0.9756	0.767117	0.208483
Soil	0.25	30	1.197	0.767117	0.429883
Soil	0.25	30	1.029	0.767117	0.261883
Soil	0.25	30	1.0417	0.767117	0.274583
Soil	0.25	30	0.913	0.767117	0.145883
Soil	0.25	30	1.0329	0.767117	0.265783
Soil	0.25	30	0.8956	0.767117	0.128483
Soil	0.25	30	1.0646	0.767117	0.297483
Soil	0.25	30	0.9467	0.767117	0.179583
Soil	0.25	30	1.2086	0.767117	0.441483
Soil	0.5	30	1.3799	0.767117	0.612783
Soil	0.5	30	1.3784	0.767117	0.611283
Soil	0.5	30	1.2746	0.767117	0.507483
Soil	0.5	30	1.2383	0.767117	0.471183
Soil	0.5	30	1.0803	0.767117	0.313183
Soil	0.5	30	0.9438	0.767117	0.176683
Soil	0.5	30	1.073	0.767117	0.305883
Soil	0.5	30	1.0161	0.767117	0.248983
Soil	0.5	30	1.1132	0.767117	0.346083
Soil	0.5	30	0.9742	0.767117	0.207083
Soil	0.5	30	1.1479	0.767117	0.380783
Soil	0.5	30	1.2125	0.767117	0.445383
Soil	1	30	1.6524	0.767117	0.885283
Soil	1	30	1.4834	0.767117	0.716283
Soil	1	30	1.3781	0.767117	0.610983
Soil	1	30	2.1579	0.767117	1.39078
Soil	1	30	1.3554	0.767117	0.588283
Soil	1	30	1.1459	0.767117	0.378783
Soil	1	30	1.2989	0.767117	0.531783
Soil	1	30	1.2889	0.767117	0.521783
Soil	1	30	1.2825	0.767117	0.515383
Soil	1	30	1.349	0.767117	0.581883
Soil	1	30	1.2606	0.767117	0.493483
Soil	1	30	1.295	0.767117	0.527883
Soil	0.25	45	1.9353	1.1964	0.738904
Soil	0.25	45	1.7513	1.1964	0.554904
Soil	0.25	45	1.7836	1.1964	0.587204
Soil	0.25	45	2.2608	1.1964	1.0644
Soil	0.25	45	1.881	1.1964	0.684604
Soil	0.25	45	1.8428	1.1964	0.646404
Soil	0.25	45	1.491	1.1964	0.294604
Soil	0.25	45	1.9101	1.1964	0.713704
Soil	0.25	45	1.2801	1.1964	0.0837042
Soil	0.25	45	1.6762	1.1964	0.479804
Soil	0.25	45	1.4778	1.1964	0.281404
Soil	0.25	45	1.916	1.1964	0.719604
Soil	0.5	45	2.1956	1.1964	0.999204
Soil	0.5	45	2.1476	1.1964	0.951204
Soil	0.5	45	2.3296	1.1964	1.1332
Soil	0.5	45	2.6237	1.1964	1.4273
Soil	0.5	45	1.9082	1.1964	0.711804
Soil	0.5	45	1.4894	1.1964	0.293004
Soil	0.5	45	1.7724	1.1964	0.576004
Soil	0.5	45	1.568	1.1964	0.371604
Soil	0.5	45	1.8893	1.1964	0.692904
Soil	0.5	45	1.522	1.1964	0.325604
Soil	0.5	45	1.8604	1.1964	0.664004
Soil	0.5	45	1.9797	1.1964	0.783304
Soil	1	45	2.7445	1.1964	1.5481
Soil	1	45	2.4909	1.1964	1.2945
Soil	1	45	2.3474	1.1964	1.151
Soil	1	45	3.2357	1.1964	2.0393
Soil	1	45	2.2367	1.1964	1.0403
Soil	1	45	1.964	1.1964	0.767604
Soil	1	45	2.2702	1.1964	1.0738
Soil	1	45	2.5131	1.1964	1.3167
Soil	1	45	2.2485	1.1964	1.0521
Soil	1	45	2.6382	1.1964	1.4418
Soil	1	45	1.9868	1.1964	0.790404
Soil	1	45	2.1005	1.1964	0.904104
Soil	0.25	60	2.3471	1.48109	0.866012
Soil	0.25	60	2.1924	1.48109	0.711313
Soil	0.25	60	2.2341	1.48109	0.753012
Soil	0.25	60	2.8172	1.48109	1.33611
Soil	0.25	60	2.3187	1.48109	0.837612
Soil	0.25	60	2.7627	1.48109	1.28161
Soil	0.25	60	2.0228	1.48109	0.541713
Soil	0.25	60	2.3925	1.48109	0.911412
Soil	0.25	60	1.8127	1.48109	0.331612
Soil	0.25	60	2.4901	1.48109	1.00901
Soil	0.25	60	2.1238	1.48109	0.642713
Soil	0.25	60	2.4205	1.48109	0.939412
Soil	0.5	60	2.7096	1.48109	1.22851
Soil	0.5	60	2.7215	1.48109	1.24041
Soil	0.5	60	2.9318	1.48109	1.45071
Soil	0.5	60	3.2112	1.48109	1.73011
Soil	0.5	60	2.4886	1.48109	1.00751
Soil	0.5	60	1.9323	1.48109	0.451213
Soil	0.5	60	2.3785	1.48109	0.897412
Soil	0.5	60	2.0636	1.48109	0.582512
Soil	0.5	60	2.3419	1.48109	0.860812
Soil	0.5	60	2.1845	1.48109	0.703412
Soil	0.5	60	2.3667	1.48109	0.885613
Soil	0.5	60	2.4986	1.48109	1.01751
Soil	1	60	3.4044	1.48109	1.92331
Soil	1	60	3.0975	1.48109	1.61641
Soil	1	60	2.8717	1.48109	1.39061
Soil	1	60	3.9285	1.48109	2.44741
Soil	1	60	2.7644	1.48109	1.28331
Soil	1	60	2.3741	1.48109	0.893012
Soil	1	60	2.7507	1.48109	1.26961
Soil	1	60	3.0509	1.48109	1.56981
Soil	1	60	2.8314	1.48109	1.35031
Soil	1	60	3.1777	1.48109	1.69661
Soil	1	60	2.5708	1.48109	1.08971
Soil	1	60	2.6016	1.48109	1.12051

## Sheet: Figure S3
Data below belongs to Figure S3.
Samples	Protein Concentration (µg)	ELISA Signal in Arbitrary Unit (AU)
Soil	0.25	-0.00444167		Note: Arbitrary Unit (AU) was as calculated by substracting the average A450 value of blank from A450 value of other samples.
Soil	0.25	0.0506583
Soil	0.25	0.114258
Soil	0.25	0.101758
Soil	0.25	0.127858
Soil	0.25	0.239258
Soil	0.25	-0.00288333
Soil	0.25	0.0576167
Soil	0.25	0.0757167
Soil	0.25	0.148417
Soil	0.25	0.241817
Soil	0.25	0.0821167
Soil	0.5	0.192958
Soil	0.5	0.285458
Soil	0.5	0.298058
Soil	0.5	0.323358
Soil	0.5	0.265558
Soil	0.5	0.326558
Soil	0.5	0.237817
Soil	0.5	0.181217
Soil	0.5	0.137117
Soil	0.5	0.214517
Soil	0.5	0.285117
Soil	0.5	0.262217
Soil	1	0.258258
Soil	1	0.383858
Soil	1	0.254258
Soil	1	0.383158
Soil	1	0.556758
Soil	1	0.395858
Soil	1	0.630517
Soil	1	0.768317
Soil	1	0.609117
Soil	1	0.563617
Soil	1	0.780717
Soil	1	0.597917
Air Dried Soil	0.25	0.0106583
Air Dried Soil	0.25	-0.0270417
Air Dried Soil	0.25	0.0754583
Air Dried Soil	0.25	0.0819583
Air Dried Soil	0.25	0.0569583
Air Dried Soil	0.25	0.0487583
Air Dried Soil	0.25	0.0338167
Air Dried Soil	0.25	-0.0468833
Air Dried Soil	0.25	0.0146167
Air Dried Soil	0.25	-0.0127833
Air Dried Soil	0.25	0.0824167
Air Dried Soil	0.25	-0.0387833
Air Dried Soil	0.5	0.105858
Air Dried Soil	0.5	0.112158
Air Dried Soil	0.5	0.113058
Air Dried Soil	0.5	0.0940583
Air Dried Soil	0.5	0.151358
Air Dried Soil	0.5	0.184358
Air Dried Soil	0.5	0.141417
Air Dried Soil	0.5	0.163417
Air Dried Soil	0.5	0.258417
Air Dried Soil	0.5	0.136417
Air Dried Soil	0.5	0.156017
Air Dried Soil	0.5	0.165617
Air Dried Soil	1	0.119258
Air Dried Soil	1	0.199458
Air Dried Soil	1	0.258958
Air Dried Soil	1	0.186058
Air Dried Soil	1	0.229858
Air Dried Soil	1	0.263658
Air Dried Soil	1	0.217817
Air Dried Soil	1	0.184817
Air Dried Soil	1	0.232217
Air Dried Soil	1	0.178317
Air Dried Soil	1	0.258717
Air Dried Soil	1	0.295917

[truncated: 2 more sheets: Figure S4, Figure S5]
